# Supplementary material for: Production of Clinical-Grade SARS-CoV-2 Spike Ferritin Nanoparticle Protein Immunogen by Transient Transfection
Source: Vaccines (Basel). 2025 Oct 9;13(10):1041. doi: 10.3390/vaccines13101041 (PMC12567911; doi:10.3390/vaccines13101041)
Supplement: Supplementary file 1 [file vaccines-13-01041-s001.zip]

Archive with 1 entries (1 files):
- vaccines-3829700-supplementary.pptx
